# Supplementary material for: A Novel Dual-Function Redox Modulator Relieves Oxidative Stress and Anti-Angiogenic Response in Placental Villus Explant Exposed to Hypoxia—Relevance for Preeclampsia Therapy
Source: Biology (Basel). 2023 Sep 12;12(9):1229. doi: 10.3390/biology12091229 (PMC10525611; doi:10.3390/biology12091229)
Supplement: Supplementary file 1 [file biology-12-01229-s001.zip]

Archive with 1 entries (1 files):
- biology-2581266-supplementary.pdf
